# Supplementary material for: Psilocibin: Current Evidence, Safety Signals, and Challenges in Assessing Potential Multi-Organ Effects
Source: Biomedicines. 2026 Jul 6;14(7):1516. doi: 10.3390/biomedicines14071516 (PMC13404590; doi:10.3390/biomedicines14071516)
Supplement: Supplementary file 1 [file biomedicines-14-01516-s001.zip]

Archive with 1 entries (1 files):
- biomedicines-4277340-supplementary.pdf
